# Supplementary material for: Effects of Anxious Depression on Antidepressant Treatment Response
Source: Int J Mol Sci. 2023 Dec 5;24(24):17128. doi: 10.3390/ijms242417128 (PMC10742776; doi:10.3390/ijms242417128)
Supplement: Supplementary file 1 [file ijms-24-17128-s001.zip]

Archive with 1 entries (1 files):
- ijms-2721414-supplementary.pdf
